# Supplementary material for: Assembling of Carbon Fibre/PEEK Composites: Comparison of Ultrasonic, Induction, and Transmission Laser Welding
Source: Materials (Basel). 2022 Sep 13;15(18):6365. doi: 10.3390/ma15186365 (PMC9503134; doi:10.3390/ma15186365)
Supplement: Supplementary file 1 [file materials-15-06365-s001.zip]

Archive with 1 entries (1 files):
- materials-1884876-supplementary.pdf
